# Supplementary material for: The PneuCarriage Project: A Multi-Centre Comparative Study to Identify the Best Serotyping Methods for Examining Pneumococcal Carriage in Vaccine Evaluation Studies
Source: PLoS Med. 2015 Nov 17;12(11):e1001903. doi: 10.1371/journal.pmed.1001903 (PMC4648509; doi:10.1371/journal.pmed.1001903)
Supplement: S1 Data — (XLSX) [file pmed.1001903.s001.xlsx]

## Sheet: Sheet1
Spiked samples
Sensitivity^
					serotypes correctly identified
				Method no.	1*	4	15*	5	6	7	20	8	9	10	11	12*	13	14	21	16	17	18	19	22
	Number of samples	Number of serotypes in samples		Number of serotypes in inocula	mPCR	microarray culture	microarray direct	mPCR/RLB	mPCR and microarray	multiplex real-time PCR direct	multiplex real-time PCR culture	multiplex immuno-assay	latex broth	RFLP, mPCR, Quellung culture	mPCR	sequetyping direct	sequetyping culture	real-time PCR direct	real-time PCR culture	mPCR	antigen capture	latex sweep	PCR/ESI-MS direct	PCR/ESI-MS culture	reference method
	4	0		0	N/A	0	0	0	0	0	0	0	0	0	0	0	0	0	0	0	0	0	0	0	0
	7	1		7	N/A	7	0/1	7	4	5	7	0	7	7	5	0/1	6	7	7	7	6	7	5	7	7
	38	2	major	38	10/10	38	9/9	32	19	33	34	1	37	35	28	2/15	23	38	37	38	31	36	37	36	38
			minor	38	4/10	37	2/9	9	22	26	35	0	19	33	13	0/15	8	35	38	25	24	27	21	16	35
			overall	76	14/20	75	12/18	41	41	59	69	1	56	67	41	2/30	31	73	75	63	55	63	58	52	73
	26	3	major	26	6/6	26	2/2	23	13	24	26	0	25	26	15	2/11	14	26	26	26	22	23	24	22	26
			minor	52	6/12	52	2/4	12	26	35	48	0	28	45	26	0/22	10	45	51	39	39	41	28	13	52
			overall	78	12/18	78	4/6	35	39	59	74	0	53	71	41	2/33	24	71	77	65	55	64	52	35	78
	6	4	major	6	2/2	6	1/1	6	4	6	6	0	5	6	3	N/A	1	6	6	6	6	5	6	4	6
			minor	18	3/6	18	2/3	2	6	13	15	0	8	16	5	N/A	4	17	18	15	13	16	9	10	17
			overall	24	5/8	24	3/4	8	10	19	21	0	13	22	8	N/A	5	23	24	21	18	21	15	14	23
	81	0,1,2,3,4	major	77	18/18	77	12/13	68	40	68	73	1	74	74	51	4/27	44	77	76	77	65	71	72	69	77
			minor	108	13/28	107	6/16	23	54	74	98	0	55	94	44	0/37	22	97	107	79	76	84	58	39	104
			overall	185	31/46	184	18/29	91	94	142	171	1	129	168	95	4/64	66	174	183	156	141	155	130	108	181
		*a subset of samples examined, see main text
		^Sensitivity was calculated on the basis of the (number of serotypes correctly identified / number of serotypes in the inocula) x 100%,
		for the 185 serotypes (overall), and seperately for the 77 major and 108 minor serotypes
		Note that the number of serotypes in the inocula is as reported in column E, except where indicated in the body of the table.
PPV^
	Method no.	1*	4	15*	5	6	7	20	8	9	10	11	12*	13	14	21	16	17	18	19	22
		mPCR	microarray culture	microarray direct	mPCR/RLB	mPCR and microarray	multiplex real-time PCR direct	multiplex real-time PCR culture	multiplex immuno-assay	latex broth	RFLP, mPCR, Quellung culture	mPCR	sequetyping direct	sequetyping culture	real-time PCR direct	real-time PCR culture	mPCR	antigen capture	latex sweep	PCR/ESI-MS direct	PCR/ESI-MS culture	reference method
	number of serotypes identified	45	184	15	95	95	146	218	13	221	169	109	6	78	183	185	155	141	167	133	108	181
	true positives	31	184	15	91	94	142	171	1	129	168	95	4	66	174	183	155	141	155	130	108	181
	false positives	14	0	0	4	1	4	47	12	92	99	14	2	12	9	2	0	0	12	3	0	0
	^PPV calculated on the basis of the (true positives / number of serotypes identified) x 100%
	*a subset of samples examined, see main text
