# Supplementary material for: The PneuCarriage Project: A Multi-Centre Comparative Study to Identify the Best Serotyping Methods for Examining Pneumococcal Carriage in Vaccine Evaluation Studies
Source: PLoS Med. 2015 Nov 17;12(11):e1001903. doi: 10.1371/journal.pmed.1001903 (PMC4648509; doi:10.1371/journal.pmed.1001903)
Supplement: S2 Data — (XLSX) [file pmed.1001903.s002.xlsx]

## Sheet: Sheet1
Field samples
Sensitivity^				serotypes correctly identified
		Method no.		4*	10	14*	21*	18
	Number of samples	Number of serotypes in samples	number of serotypes in study gold standard	microarray culture	RFLP, mPCR, Quellung culture	real-time PCR direct	real-time PCR culture	latex sweep	reference method
	35	0	0	0	0	0	0	0	0
	164	1	164	159/163	144	123/163	129/163	134	158
	61	2 or more	143	134	94	104	116	111	130
	260	0,1,2,3,4,5	307	293/306	238	227/306	245/306	245	288
		^Sensitivity was calculated on the basis of the (number of serotypes correctly identified / number of serotypes in the study gold standard) x 100%,
		for the 260 samples (overall), and also for 164 samples with 1 serotype, and the 61 samples with >=2 serotypes.
		Note that the number of serotypes in the study gold standard is as reported in column D, except where indicated in the body of the table.
		*a subset of samples examined, see main text
PPV^
	Method no.	4*	10	14*	21*	18
		microarray culture	RFLP, mPCR, Quellung culture	real-time PCR direct	real-time PCR culture	latex sweep	reference method
	number of serotypes identified	312	247	254	298	268	289
	true positives	293	238	227	245	245	288
	false positives	19	9	27	53	23	1
	^PPV calculated on the basis of the (true positives / number of serotypes identified) x 100%
	*a subset of samples examined, see main text
