# Supplementary material for: The PneuCarriage Project: A Multi-Centre Comparative Study to Identify the Best Serotyping Methods for Examining Pneumococcal Carriage in Vaccine Evaluation Studies
Source: PLoS Med. 2015 Nov 17;12(11):e1001903. doi: 10.1371/journal.pmed.1001903 (PMC4648509; doi:10.1371/journal.pmed.1001903)
Supplement: S3 Data — (XLSX) [file pmed.1001903.s003.xlsx]

## Sheet: Sheet1
Serotypes identified in field samples
serotype	Total^	% of serotypeable pneumococci
1	3	0.977199
3	6	1.9544
8	3	0.977199
13	11	3.58306
14	15	4.88599
20	4	1.30293
21	6	1.9544
34	9	2.9316
10A	7	2.28013
11A	11	3.58306
15A	4	1.30293
15B/C	27	8.79479
16F	12	3.90879
17F	5	1.62866
19A	18	5.86319
19B	6	1.9544
19F	29	9.44625
23B	3	0.977199
23F	27	8.79479
35A	3	0.977199
35B	11	3.58306
6A	27	8.79479
6B	10	3.25733
6C	11	3.58306
6D	3	0.977199
9L	4	1.30293
other	32	10.4235
serotypeable pneumococci	307	100
^Total refers to the number of samples positive for a particular serotype
serotypeable pneumococci	614
^Total refers to the number of samples positive for a particular serotype
