# Supplementary material for: The PneuCarriage Project: A Multi-Centre Comparative Study to Identify the Best Serotyping Methods for Examining Pneumococcal Carriage in Vaccine Evaluation Studies
Source: PLoS Med. 2015 Nov 17;12(11):e1001903. doi: 10.1371/journal.pmed.1001903 (PMC4648509; doi:10.1371/journal.pmed.1001903)
Supplement: S4 Data — (XLSX) [file pmed.1001903.s004.xlsx]

## Sheet: Sheet1
Spiked sample Relative abundance (%)				Field sample Relative abundance (%)				Spiked sample pneumococcal loads
inocula	Method 4			reference	Method 4			inocula CFU/ml	method 14 lytA copies/ml
6.35	9			79.2	81			5800	30000
6.28	13			66.7	54			4550	30000
2.25	9			81.5	86			4600	9000
4.74	10			91.7	97			7550	16500
5.84	7			99.2	99			5946	30000
4.66	7			99.2	82			6200	9000
1.71	7			66.7	71			14668	30000
1.4	4			53.4	11			82225	200000
2.67	6			94.2	84			226750	375000
3.64	8			53.3	73			61890	200000
1.68	2			20.8	19			492063	1450000
3.3	1			33.3	46			225688	375000
6.38	5			18.5	14			70275	55000
1.57	2			8.3	3			70710	100000
3.08	4			0.8	1			49695	100000
5.98	11			0.8	18			46750	100000
3.99	9			33.3	29			486438	1450000
3.73	18			46.6	89			579719	1450000
2.22	3			5.8	16			589438	1450000
7.33	23			46.7	27			608875	700000
5.31	19			88.9	92			579063	1450000
5.08	5			89.2	90			588125	700000
2.8	7			66.7	77			606250	3000000
2.75	13			11.1	8			44788	200000
6.21	12			10.8	10			301250	1450000
6.1	6			33.3	22			78750	700000
5.87	20			42.5	54			277875	700000
1.29	2			66.4	52			48050	375000
3.64	1			57	56			442500	700000
7.15	12			63.9	72			50413	55000
6.93	8			93	95			46788	200000
8.24	10			99.2	98			82100	375000
5.85	11			78.3	78			496563	700000
4.98	7			85.8	71			68788	375000
3.87	25			97.5	98			54200	200000
4.31	2			92.5	70			52925	700000
4.05	7			85.8	75			398500	1450000
2.79	4			84.2	66			241750	700000
1.76	7			25.8	27			88000	200000
7.53	9			21.7	13			312000	375000
3.23	6			10.1	6			431500	1450000
2.09	3			22.9	24			58775	30000
7.4	9			10.6	24			305688	700000
13.39	13			43	44			60855	1450000
4.74	3			36	28			73473	375000
3.82	6			4	4			470750	1450000
3.45	3			2.7	1			47260	200000
4.53	5			0.8	2			302000	1450000
6.24	11			1.7	1			371125	375000
6.81	5			20	21			51760	200000
6.61	10			14.2	29			77700	375000
7.72	12			2.5	2			67600	375000
8.38	8			7.5	30			479625	1450000
3.06	3			14.2	25			356875	375000
3.43	4			15.8	34			62765	375000
4.63	1			70.8	69			475125	1450000
8.95	3			66.9	77			49655	200000
8.35	6			19.2	24			344001	700000
1.9	1			10	7			359444	375000
8.14	12			9.3	4			58650	375000
12.49	11			24.4	19			283500	1450000
4.35	6							60550	200000
1.73	4							477625	1450000
1.65	3							66950	200000
5.1	3							300250	700000
6.27	12							378875	375000
2.71	18							55175	100000
11.52	14							270194	1450000
4.15	3							72450	700000
5.55	4							295875	700000
8.52	16							53628	200000
1.79	5							112570	375000
12.81	6							60300	375000
5.6	9							335063	1450000
4.41	4							77425	1450000
4.94	6							45370	375000
2.63	21							316438	700000
5.61	12
2.28	4
7.46	10
6.97	11
1.97	6
4.45	11
6.87	10
3.62	3
5.21	9
7.93	13
3.03	2
8.14	6
6.93	4
5.5	11
8.04	10
10.78	6
3.17	1
8.4	8
14.49	5
8.73	11
8.67	12
5.5	5
3.97	3
6.22	10
5.75	14
93.65	91
93.72	87
97.75	91
95.26	90
94.16	93
95.34	93
98.29	93
98.6	96
97.33	94
96.36	92
98.32	98
96.7	99
93.62	95
98.43	98
96.92	96
94.02	89
96.01	91
96.27	82
97.78	97
92.67	77
94.69	71
94.92	95
97.2	93
97.25	87
93.79	88
93.9	94
94.13	80
98.71	98
96.36	99
92.85	88
93.07	92
91.76	90
94.15	89
95.02	93
96.13	75
95.69	98
96.95	100
95.95	93
91.34	96
95.75	90
86.92	87
88.25	78
96.12	92
79.79	85
85.06	83
89.65	88
91.77	90
91.61	91
92.61	74
91.13	68
87.57	83
91.11	86
84.83	78
84.66	81
94.86	91
92.12	85
88.5	89
87.43	94
86.44	85
90.17	86
88.83	86
79.37	83
88.72	90
92.77	85
88.39	87
75.46	79
85.06	82
84.92	71
67.78	71
81.37	72
1.55	4
2.87	21
